# Supplementary material for: The three-spined stickleback as a model for behavioural neuroscience
Source: PLoS One. 2019 Mar 26;14(3):e0213320. doi: 10.1371/journal.pone.0213320 (PMC6435232; doi:10.1371/journal.pone.0213320)
Supplement: S1 Dataset — (XLSX) [file pone.0213320.s001.xlsx]

## Sheet: Sheet1
		AGGRESSION IN ADULTS													AGGRESSION IN SUBADULTS
		Latency to bite		Number of attacks		Time spent biting		Time spent near the mirror		% time biting/time near mirror		Total distance swum			Aggression units	Locomotion units	Time spent biting (manual quantification)
		Control	Fluoxetine	Control	Fluoxetine	Control	Fluoxetine	Control	Fluoxetine	Control	Fluoxetine	Control	Fluoxetine		251	3286.9	65.9
		0	0	18	1	106.7	102.9	183.531	298.93	58.1372	34.4227	843.08	613.842		408.5	2806.9	166.1
		0	117	11	1	76.1	82	161.165	208.531	47.2187	39.3226	755.855	539.422		177.1	4046.3	57.1
		0	0	7	1	82.3	56.3	177.398	298.93	46.3928	18.8338	547.246	399.44		99.9	3293.8	35.6
		0	168	12	1	189	40.5	237.698	132.832	79.5128	30.4896	1090.34	358.279		81	1463.5	53.7
		0	240	11	0	116.5	38.7	195.598	298.93	59.5609	12.9462	1080.32	246.87		643.7	1717.4	152.3
		0	0	15	1	88.4	116.1	132.032	298.93	66.9535	38.8385	1145.25	455.366		550.8	4406.8	141.3
		6.9	0	6	4	18	115	174.998	282.097	10.2858	40.7661	476.133	517.672		431.7	7180.1	221.4
		0	0	9	1	63.7	84.1	136.299	298.93	46.7356	28.1336	773.412	504.247		45.5	1404.9	10.1
		43.6	6	9	1	144.6	97.2	226.331	293.364	63.8887	33.1329	870.02	536.007		206.9	4173	103.6
		70.4	0	6	2	146.4	74.6	214.331	283.031	68.3055	26.3576	637.058	499.856
		25		10		99.9		210.931		47.3614		642.433
		3.1		10		164.1		254.464		64.4885		605.377
		35.5		17		89.7		202.731		44.2458		819.505
		156.8		2		129.3		164.598		78.5548		501.052
		NOVEL OBJECT BOLDNESS						SHOALING
		Latency to first approach	Inspections of object	Time spent near object	Total distance swum			Nearest neighbour distance (NND)						Inter-individual distance (IID)
		0	9	49.8328	875.681		Time bins (min)	Shoal 1	Shoal 2	Shoal 3	Shoal 4	Shoal 5	Shoal 6	Shoal 1	Shoal 2	Shoal 3	Shoal 4	Shoal 5	Shoal 6
		19.0665	7	47.1329	720.352		1	10.354	9.942	6.064	8.967	5.982	7.384	31.7	20.809	28.825	41.292	20.449	24.203
		3.99996	11	44.6662	1101.2		2	6.633	9.544	5.418	8.72	10	6.954	15.791	22.347	23.194	38.09	35.45	21.2
		0.233331	7	41.4663	1458.69		3	8.78	8.969	4.563	8.521	8.128	9.051	17.848	29.606	25.637	41.156	39.136	24.954
		29.5997	8	86.1658	713.034		4	7.288	8.258	5.003	7.811	11.213	7.841	18.554	37.556	19.969	42.514	44.173	18.567
		69.166	3	6.63327	810.353		5	5.491	10.95	4.452	8.95	10.95	6.762	12.642	34.664	26.338	38.495	38.411	16.079
		4.39996	6	30.3664	1202.79
		56.5661	9	48.2662	1130.87
		25.2664	4	25.0331	916.97
		15.7998	6	33.6663	1474.66
		52.0662	6	30.8997	1323.04
		26.9664	2	30.8664	887.096
		18.0998	3	23.6998	1163.65
		25.1331	6	71.8326	533.354
		136.132	3	29.2997	870.312
		NOVEL TANK DIVING							BLACK-WHITE PREFERENCE
		Time spent freezing		Time spent on top		Total distance swum			Number of crosses		Time spent in white
		Control	Buspirone	Control	Buspirone	Control	Buspirone		Control	Buspirone	Control	Buspirone
		187	0	50.4662	270.197	535.077	438.87		0	1	0	55
		20.3	0	33.5997	278.064	453.456	455.719		3	3	7.2	31.9
		0	0	0	286.397	301.99	200.926		8	0	23.2	64
		147.6	0	56.7994	224.064	168.344	343.547		3	0	44.5	0
		13	0	32.5997	293.397	745.685	724.587		0	1	0	7
		21.6	154	37.533	143.399	311.673	91.9398		20	9	30.6	127.7
		0	0	205.731	294.197	903.328	156.797		18	3	43.6	94.8
		0	0	144.199	298.864	587.541	68.5284		0	0	8	0
		0	190	46.0662	103.732	971.991	250.639		9	0	27.6	0
		100.2	8.7	0	251.464	258.109	375.3		7	0	154	0
		158.7	0	16.8665	298.864	243.728	103.743		0	3	40	71.2
		188.4	0	3.93329	177.732	299.447	111.769		10	9	29.5	34.8
		225.4	15.6	5.73328	260.597	223.633	233.142		13	0	71.6	0
		253.4	0	0	298.864	111.491	72.6448		4	0	55	1.7
		50	0	0	298.864	213.118	74.4531		0	4	0	4.2
